# Supplementary material for: Hybrid Silsesquioxane/Benzoate Cu7-Complexes: Synthesis, Unique Cage Structure, and Catalytic Activity
Source: Molecules. 2022 Dec 3;27(23):8505. doi: 10.3390/molecules27238505 (PMC9739484; doi:10.3390/molecules27238505)
Supplement: Supplementary file 1 [file molecules-27-08505-s001.zip]

Archive with 1 entries (1 files):
- molecules-2030676-supplementary.pdf
